# Supplementary material for: Molecular Characterization of Chronic Lymphocytic Leukemia Patients with a High Number of Losses in 13q14
Source: PLoS One. 2012 Nov 13;7(11):e48485. doi: 10.1371/journal.pone.0048485 (PMC3496725; doi:10.1371/journal.pone.0048485)
Supplement: Table S3 — Enriched functional annotations terms associated with the 3450 differentially expressed genes in 13q-H CLL patients. Genes were clustered into functional categories using the DAVID Bioinformatics Database Gene Functional Classification Tool (NIAID/NIH). The P-value is provided by DAVID bioinformatics resources. (XLS) [file pone.0048485.s007.xls]

## Sheet: Table S3
Table S3.	Enriched functional annotations terms associated with the 3450 differentially expressed genes in 13q-H CLL patients.
	Genes were clustered into functional categories using the DAVID Bioinformatics Database Gene Functional Classification Tool (NIAID/NIH). The P-value is provided by DAVID bioinformatics resources.
Category	Term	PValue	Genes
GOTERM_BP_ALL	GO:0007049~cell cycle	6.18175e-25	SEPT5, XRCC2, MAEA, PRC1, TTK, PKMYT1, AURKA, AURKB, WTAP, SART1, CTNNB1, CDCA8, APP, RAD21, CDKN2C, CDCA2, TUBG1, CDCA5, CCNA2, ASPM, SGOL1, POLE, RINT1, GPR132, ESPL1, TACC3, MYH9, PPP1CB, AHR, TACC1, ESCO2, NCAPD3, UHRF1, MAD2L1, RCC2, MAPK6, SPAG5, ZWINT, CNTROB, BIN3, MAD2L2, SEPT8, DSCC1, CCDC99, NEK2, ITGAE, LRRCC1, KATNB1, CHEK1, ANLN, CALR, RCC1, CCNG1, SPC24, NCAPG2, TFDP2, FBXO5, UBE2D…
GOTERM_CC_FAT	GO:0005840: ribosome	3.93412e-12	MRPS33, RPL19, MRPL41, RPL27A, RPL35, RPL36, RPS15A, RPS25, RPS27, RPS29, RPL32, RPS3A, RPL34, RPL39L, RPL26L1, MRPL36, RPS21, RPS27A, RPSA, MRPL52, MRPS26, RPL26, RPL23A, RPL24, RPS19, RPL41, RPL13A, RPS14, RPL21, RPS13, RPS11
GOTERM_BP_ALL	GO:0051603~proteolysis involved in cellular protein catabolic process	2.08048e-09	IDE, RNF217, ZNRF1, ATG7, RABGEF1, RNF149, AUP1, ADAM9, SOCS2, DTL, SOCS3, USP1, SOCS6, UBR4, MYH9, ASB8, DCUN1D1, UHRF1, MAD2L1, DCUN1D2, RNF25, FBXL5, RNF138, FBXL3, ASB6, RAD23A, ASB13, RFFL, UBAC1, HECTD3, FBXO5, RNF11, RNF168, FBXO3, PPIL5, TRAF6, UBE2D1, FBXO9, FBXO45, FBXO7, CDC23, CDC20, ATG3, CDC27, BRCA1, RNF6, PSMC4, NEDD4, PSMC3, PSMC2, SMURF1, FBXO34, KIAA0368, TSG101, BAP1, NFKB1, U…
GOTERM_BP_ALL	GO:0030163~protein catabolic process	7.22799e-09	IDE, RNF217, ZNRF1, ATG7, RABGEF1, RNF149, AUP1, ADAM9, SOCS2, DTL, SOCS3, USP1, SOCS6, UBR4, MYH9, ASB8, DCUN1D1, UHRF1, MAD2L1, DCUN1D2, RNF25, FBXL5, RNF138, FBXL3, ASB6, RAD23A, PPT1, ASB13, RFFL, UBAC1, HECTD3, FBXO5, RNF11, RNF168, FBXO3, PPIL5, TRAF6, UBE2D1, FBXO9, FBXO45, FBXO7, CDC23, CDC20, AFG3L2, ATG3, CDC27, BRCA1, RNF6, PSMC4, NEDD4, PSMC3, PSMC2, SMURF1, FBXO34, KIAA0368, TSG101, …
GOTERM_BP_ALL	GO:0006464~protein modification process	1.60872e-07	STAT5A, RNF217, AURKA, AURKB, TAF5L, APP, BRPF1, CLK3, CLK4, CRY1, ADAM9, PIK3CG, TNIK, C5AR1, PIK3CB, MARK3, PLAUR, UHRF1, MGAT3, EIF2AK1, MAPK6, SCYL2, FBXL5, FBXL3, NEK2, KEL, STK17B, ADRBK1, CHEK1, PPT1, DUSP11, ACP1, EPHB4, VRK1, DUSP16, SUPT7L, FBXO3, GCNT1, FBXO9, MGAT4A, YEATS4, BMP2, MAP2K1, TGFBR1, MAP2K3, OXSR1, GRK6, CDC42BPA, SMURF1, GYPC, LDLR, TSG101, EZH2, LATS2, FXN, CDC7, PGAP1,…
GOTERM_BP_FAT	GO:0045449~regulation of transcription	2.60098e-05	MEF2C, ZNF582, ZNF581, MEF2A, ZNF630, ZNF583, ZNF821, CNOT3, BBX, ZNF782, CASK, PDLIM1, ZNF253, CBX7, SIN3B, GTF2E2, FLI1, CDKN2A, MDFIC, ZFP90, ZNF248, ZNF397, RAB26, RPS27A, ZNF101, CIITA, ZNF594, POU2AF1, PKIG, MED11, ZNF793, FRY, ZNF234, ZNF233, ZNF439, ZNF235, RPS14, PARP15, EDF1, TFB1M, ERC1, MCTS1, IRAK1BP1, ZNF382, TFAP4, ZNF133, ZNF610, CRTC1, TFEB, SP110, ZNF514, ALS2CR8, ATN1, ZNF429, …
GOTERM_BP_ALL	GO:0051340~regulation of ligase activity	8.41243e-05	CDC23, CDC20, UBE2C, FEM1B, CDC27, GCLM, CCNB1, MAD2L1, PSMC4, PSMD12, PLK1, PSMC3, PSMD11, PSMC2, PSMD1, PSMD2, BUB1B, PSMD3, FBXO5, PSMD5, UBE2D1, PSMD6, PSMD7
GOTERM_BP_ALL	GO:0051438~regulation of ubiquitin-protein ligase activity	0.000138656	CDC23, CDC20, UBE2C, FEM1B, CDC27, CCNB1, MAD2L1, PSMC4, PSMD12, PLK1, PSMC3, PSMD11, PSMC2, PSMD1, PSMD2, BUB1B, PSMD3, FBXO5, PSMD5, UBE2D1, PSMD6, PSMD7
GOTERM_BP_FAT	GO:0070302~regulation of stress-activated protein kinase signaling pathway	0.00706483	MEN1, MDFIC, MAP3K9, TAOK3, DUSP22, MAP4K1, TLR6, PRDX1, CD27, SYK
GOTERM_BP_FAT	GO:0006915~apoptosis	0.0260281	MEF2C, FGD2, ING4, MEF2A, MRPL41, ZMAT3, FASTK, LY86, APH1B, BNIP3, RRAGA, PMAIP1, PAWR, DNAJB13, PTEN, CASP5, PEA15, CDKN2A, BCL2, SOS1, PSENEN, XAF1, GML, TRAF5, CD27, RPS27A, ERCC2, EBAG9, CARD8, MLL, DUSP22, BAD, ARHGEF9, IL24, STAT1, ATM, DNASE1, KRT18P19, IFT57, TNFAIP8, CYFIP2, JAK2
GOTERM_BP_FAT	GO:0012501~programmed cell death	0.0312019	MEF2C, FGD2, ING4, MEF2A, MRPL41, ZMAT3, FASTK, LY86, APH1B, BNIP3, RRAGA, PMAIP1, PAWR, DNAJB13, PTEN, CASP5, PEA15, CDKN2A, BCL2, SOS1, PSENEN, XAF1, GML, TRAF5, CD27, RPS27A, ERCC2, EBAG9, CARD8, MLL, DUSP22, BAD, ARHGEF9, IL24, STAT1, ATM, DNASE1, KRT18P19, IFT57, TNFAIP8, CYFIP2, JAK2
GOTERM_BP_FAT	GO:0045859~regulation of protein kinase activity	0.0391284	PRKCZ, C5, MAP4K1, TLR6, PTEN, MEN1, CDKN2A, MDFIC, ANG, MAP3K9, PPAP2A, MAP2K6, SYK, FLT1, PKIG, LRRN3, DUSP22, CDC25B, GTF2H1, MNAT1, TARBP2, ADRB2, P2RX7, NUP62, PRKAR1B, JAK2
